# Supplementary material for: A new family Lepidocharontidae with description of Lepidocharon gen. n., from the Great Barrier Reef, Australia, and redefinition of the Microparasellidae (Isopoda, Asellota)
Source: Zookeys. 2016 May 30;(594):11–50. doi: 10.3897/zookeys.594.7539 (PMC4926698; doi:10.3897/zookeys.594.7539)
Supplement: XML Treatment for Lepidocharontidae [file zookeys.594.7539-treatment1.xml]

<!DOCTYPE tp:taxon-treatment
  PUBLIC "-//TaxonX//DTD Taxonomic Treatment Publishing DTD v0 20100105//EN" "tax-treatment-NSO.dtd">
<tp:taxon-treatment xmlns:tp="http://www.plazi.org/taxpub"><tp:treatment-meta><kwd-group><label>Taxon classification</label><kwd><named-content content-type="kingdom">Animalia</named-content></kwd><kwd><named-content content-type="order">Isopoda</named-content></kwd><kwd><named-content content-type="family">Lepidocharontidae</named-content></kwd></kwd-group><mixed-citation publication-type="journal"><person-group><name><surname>Galassi</surname><given-names>Diana M. P.</given-names></name><name><surname>Bruce</surname><given-names>Niel L.</given-names></name><name><surname>Fiasca</surname><given-names>Barbara</given-names></name><name><surname>Dole-Olivier</surname><given-names>Marie-José</given-names></name></person-group><article-title>A new family <tp:taxon-name><tp:taxon-name-part taxon-name-part-type="family">Lepidocharontidae</tp:taxon-name-part></tp:taxon-name> with description of <italic><tp:taxon-name><tp:taxon-name-part taxon-name-part-type="genus">Lepidocharon</tp:taxon-name-part></tp:taxon-name></italic> gen. n., from the Great Barrier Reef, Australia, and redefinition of the <tp:taxon-name><tp:taxon-name-part taxon-name-part-type="family">Microparasellidae</tp:taxon-name-part></tp:taxon-name> (<tp:taxon-name><tp:taxon-name-part taxon-name-part-type="order">Isopoda</tp:taxon-name-part></tp:taxon-name>, <tp:taxon-name><tp:taxon-name-part taxon-name-part-type="suborder">Asellota</tp:taxon-name-part></tp:taxon-name>)</article-title><source>Zookeys</source><day>30</day><month>5</month><year>2016</year><volume>2016</volume><issue>594</issue><fpage>11</fpage><lpage>50</lpage><pub-id pub-id-type="doi">10.3897/zookeys.594.7539</pub-id></mixed-citation></tp:treatment-meta><tp:nomenclature><tp:taxon-name>
              <tp:taxon-name-part taxon-name-part-type="family">Lepidocharontidae</tp:taxon-name-part>
              <object-id xmlns:xlink="http://www.w3.org/1999/xlink" content-type="zoobank" xlink:type="simple">http://zoobank.org/B21B701E-73AE-4433-84C3-1EA34618814B</object-id>
            </tp:taxon-name><tp:taxon-authority>Galassi &amp; Bruce</tp:taxon-authority><tp:taxon-status xmlns:xlink="http://www.w3.org/1999/xlink" xlink:type="simple">fam. n.</tp:taxon-status></tp:nomenclature><tp:treatment-sec sec-type="diagnosis"><title>Diagnosis.</title><p>
              <bold>Male.</bold> Body dorsally flat, slender, ~4–10× long as wide, without chromatophores; somites all subsimilar in width, somites sub-rectangular or trapezoidal, lateral margins of head and pereionites sub-parallel. Pleon of one segment, with free lateral margins. Head with weak or absent rostrum, without pseudorostrum. Eyes absent. Antennula with maximally 4 flagellar articles. Antenna flagellum longer than podomeres. Antennal scale (rudimentary exopod) present, even if more or less developed among genera. Mandible incisor with 2 to 8 cusps; molar process subconical, without grinding surface, with apical unequal smooth and pinnate setae; spine row and <italic>lacinia mobilis</italic> <!--PageBreak-->present, the latter only on left mandible. Maxilliped slender, covering entire mouthpart field, endite distal margin narrowly rounded; epipod slender, quadrate or distally acute; palp composed of 5 articles; 2 stiff pectinate setae always present on maxilliped distal article. Pereiopods 1–7 subsimilar, always without subchela; all pereiopods with 2 dactylar claws; pereiopods articulating dorso-laterally or laterally, and projecting ventrally (in <italic><tp:taxon-name><tp:taxon-name-part taxon-name-part-type="genus">Janinella</tp:taxon-name-part></tp:taxon-name></italic> and <italic><tp:taxon-name><tp:taxon-name-part taxon-name-part-type="genus">Microcharon</tp:taxon-name-part></tp:taxon-name></italic>) or outwards (in <italic><tp:taxon-name><tp:taxon-name-part taxon-name-part-type="genus">Lepidocharon</tp:taxon-name-part></tp:taxon-name></italic>). Penial processes with openings coalescent and medial. Male pleopods 1 and 2 not operculate; male pleopod 1 distally rounded or subtruncate, with or without acute distolateral lobes; proximal part of the pleopod with or without scale-like elements on postero-lateral margins; stylet-guiding grooves running parallel to the lateral free distal margin of pleopod 1 and folded by a hyaline lamella (transversal and unfolded in <italic><tp:taxon-name><tp:taxon-name-part taxon-name-part-type="genus">Janinella</tp:taxon-name-part></tp:taxon-name></italic>); pleopod 3 endopod with 3 plumose setae (marine taxa) or without plumose setae (freshwater taxa), exopod slender. Pleopod 4 globular, pleopod 5 absent. Uropods biramous, ventrally inserted on pleotelson, protopod large, <italic>c.</italic> 0.5–1.3 as long as pleotelson; protopod length/width ratio <italic>c.</italic> 2.5–4.5; rami slender with exopod articulating anteriorly to endopod. Anus terminal, not covered by pleopods. Anus outside pleopodal chamber, between bases of uropodal protopods.</p><p>
              <bold>Female.</bold> Operculum (pleopod 2) from sub-quadrate (as long as wide) to more than 2 times longer than wide, with free distal margin deeply incised medially, faintly incised, or without medial incision, armed with 4 or 2 setae, or unarmed.</p></tp:treatment-sec><tp:treatment-sec sec-type="Genera included"><title>Genera included.</title><p>
              <italic><tp:taxon-name><tp:taxon-name-part taxon-name-part-type="genus">Microcharon</tp:taxon-name-part></tp:taxon-name></italic> Karaman, 1934; <italic><tp:taxon-name><tp:taxon-name-part taxon-name-part-type="genus">Janinella</tp:taxon-name-part></tp:taxon-name></italic> Albuquerque, Boulanouar &amp; Coineau, 2014; <italic><tp:taxon-name><tp:taxon-name-part taxon-name-part-type="genus">Lepidocharon</tp:taxon-name-part></tp:taxon-name></italic> Galassi &amp; Bruce, gen. n.</p></tp:treatment-sec><tp:treatment-sec sec-type="Genus incertae sedis"><title>Genus <italic>incertae sedis</italic>.</title><p>
              <italic><tp:taxon-name><tp:taxon-name-part taxon-name-part-type="genus">Angeliera</tp:taxon-name-part></tp:taxon-name></italic> Chappuis &amp; Delamare Deboutteville, 1952.</p></tp:treatment-sec><tp:treatment-sec sec-type="remarks"><title>Remarks.</title><p>
              <xref ref-type="bibr" rid="B43">Wilson and Wägele (1994)</xref> and <xref ref-type="bibr" rid="B42">Wilson (1994)</xref> critically discussed the status of the <tp:taxon-name><tp:taxon-name-part taxon-name-part-type="family">Microparasellidae</tp:taxon-name-part></tp:taxon-name> in relation to the <tp:taxon-name><tp:taxon-name-part taxon-name-part-type="family">Janiridae</tp:taxon-name-part></tp:taxon-name> on a cladistic phylogenetic basis. <xref ref-type="bibr" rid="B43">Wilson and Wägele (1994)</xref> in their review of the <tp:taxon-name><tp:taxon-name-part taxon-name-part-type="family">Janiridae</tp:taxon-name-part></tp:taxon-name> analysed the status of the family <tp:taxon-name><tp:taxon-name-part taxon-name-part-type="family">Microparasellidae</tp:taxon-name-part></tp:taxon-name> in detail, reviewing the history of the debate over the status of the family. <xref ref-type="bibr" rid="B42">Wilson (1994)</xref> also included the <tp:taxon-name><tp:taxon-name-part taxon-name-part-type="family">Microparasellidae</tp:taxon-name-part></tp:taxon-name> in his cladistic analysis of the phylogeny of the <tp:taxon-name><tp:taxon-name-part taxon-name-part-type="family">Janiridae</tp:taxon-name-part></tp:taxon-name>. <xref ref-type="bibr" rid="B43">Wilson and Wägele (1994</xref>: page 721) stated “<italic>The family concept of the <tp:taxon-name><tp:taxon-name-part taxon-name-part-type="family">Microparasellidae</tp:taxon-name-part></tp:taxon-name> may be open to challenge because</italic> <tp:taxon-name><tp:taxon-name-part taxon-name-part-type="genus">Microparasellus</tp:taxon-name-part></tp:taxon-name> <italic>is distinct from the other three genera in these autapomorphies</italic>”, these being the differences in the somatic and uropodal morphology. These authors went on to say “<italic>the composition of this family will require further study</italic>.” In <xref ref-type="bibr" rid="B42">Wilson’s (1994)</xref> analysis, there were no supporting apomorphies for the <tp:taxon-name><tp:taxon-name-part taxon-name-part-type="family">Microparasellidae</tp:taxon-name-part></tp:taxon-name> as then constituted, but there were separate supporting apomorphies for the genus <italic><tp:taxon-name><tp:taxon-name-part taxon-name-part-type="genus">Microparasellus</tp:taxon-name-part></tp:taxon-name></italic> and the clade holding the remaining genera, strongly suggesting that potentially these were two monophyletic clades, albeit the <tp:taxon-name><tp:taxon-name-part taxon-name-part-type="family">Microparasellidae</tp:taxon-name-part></tp:taxon-name> being monogeneric. The principle basis for this is that each group had unique and derived uropod morphology and substantial differences in body morphology.</p><p>The description of the new genus <italic><tp:taxon-name><tp:taxon-name-part taxon-name-part-type="genus">Lepidocharon</tp:taxon-name-part></tp:taxon-name></italic> Galassi &amp; Bruce, gen. n. led to a re-appraisal of the taxonomic status of the <tp:taxon-name><tp:taxon-name-part taxon-name-part-type="family">Microparasellidae</tp:taxon-name-part></tp:taxon-name> and its constituent genera. We conclude that the <tp:taxon-name><tp:taxon-name-part taxon-name-part-type="family">Microparasellidae</tp:taxon-name-part></tp:taxon-name> is a mono-generic family supported by a prominent acute or narrowly rounded rostrum, the antennal flagellum shorter than podomeres, <!--PageBreak-->all somites with straight lateral margins that also have scales, an indisputable ventral position of the pereiopods, the unique uniramous and short uropods (see Appendix <xref ref-type="app" rid="App1">1</xref>). The remaining genera are housed in the new family <tp:taxon-name><tp:taxon-name-part taxon-name-part-type="family">Lepidocharontidae</tp:taxon-name-part></tp:taxon-name> fam. n., the diagnostic characters being the elongate body (up to 10× as long as maximum width), a weak or absent rostrum, the antennal flagellum longer than podomeres, the pereionites rectangular or trapezoidal in dorsal view, with sub-parallel lateral margins, a lateral or dorso-lateral position of the pereiopods, a tendency to reduction of pereiopodal coxal plates, and the uropod with a large protopod with the exopod articulating anteriorly and separately to the endopod.</p><p>Within the family <tp:taxon-name><tp:taxon-name-part taxon-name-part-type="family">Lepidocharontidae</tp:taxon-name-part></tp:taxon-name> there is great uniformity of the diagnostic characters among all the genera. The genus <italic><tp:taxon-name><tp:taxon-name-part taxon-name-part-type="genus">Angeliera</tp:taxon-name-part></tp:taxon-name></italic> has been placed <italic>incertae sedis</italic> in the <tp:taxon-name><tp:taxon-name-part taxon-name-part-type="suborder">Asellota</tp:taxon-name-part></tp:taxon-name> on the basis of marked differences in several morphological features that set this genus far away the basic body plan observed in <tp:taxon-name><tp:taxon-name-part taxon-name-part-type="family">Lepidocharontidae</tp:taxon-name-part></tp:taxon-name>.</p><p>The largest genus in the <tp:taxon-name><tp:taxon-name-part taxon-name-part-type="family">Lepidocharontidae</tp:taxon-name-part></tp:taxon-name> is <italic><tp:taxon-name><tp:taxon-name-part taxon-name-part-type="genus">Microcharon</tp:taxon-name-part></tp:taxon-name></italic> with 77 species, both marine and freshwater. Many species lack full descriptions, and there are inconsistencies in the distribution of certain characters within the genus. A dorsal view of the head is not routinely figured; when figured, it can be seen that some species do have a rostral point or rostrum, while others have the anterior margin of the head weakly concave.</p><p>The generic name <italic><tp:taxon-name><tp:taxon-name-part taxon-name-part-type="genus">Microcharon</tp:taxon-name-part></tp:taxon-name></italic> is unavailable under the <xref ref-type="bibr" rid="B23">ICZN (1999)</xref>’s rules because the genus was established by <xref ref-type="bibr" rid="B27">Karaman (1934)</xref> without type species designation. This prevents the use of “Microcharontidae” (from the most speciose and well-known genus <italic><tp:taxon-name><tp:taxon-name-part taxon-name-part-type="genus">Microcharon</tp:taxon-name-part></tp:taxon-name></italic>) as the family name because <xref ref-type="bibr" rid="B23">ICZN (1999)</xref>’ article 13.2 unambiguously states: “To be available, every new family-group name published after 1930 must satisfy the provisions of Article 13.1 and must be formed from an available genus-group name then used as valid by the author in the family-group taxon [Arts. 11.7.1.1, 29]”. Therefore we here propose the name <tp:taxon-name><tp:taxon-name-part taxon-name-part-type="family">Lepidocharontidae</tp:taxon-name-part></tp:taxon-name> fam. n.</p><p>The family name <tp:taxon-name><tp:taxon-name-part taxon-name-part-type="family">Microparasellidae</tp:taxon-name-part></tp:taxon-name> was first introduced by <xref ref-type="bibr" rid="B27">Karaman (1934</xref>: page 44) when describing the genus <italic><tp:taxon-name><tp:taxon-name-part taxon-name-part-type="genus">Microcharon</tp:taxon-name-part></tp:taxon-name></italic>, although the family had been earlier diagnosed by <xref ref-type="bibr" rid="B26">Karaman (1933</xref>: page 17) with the accompanying statement “<tp:taxon-name><tp:taxon-name-part taxon-name-part-type="genus">Microparasellus</tp:taxon-name-part></tp:taxon-name> <italic>n. fam., n. gen.</italic>”, but without type-species designation for the genus <italic><tp:taxon-name><tp:taxon-name-part taxon-name-part-type="genus">Microparasellus</tp:taxon-name-part></tp:taxon-name></italic> (see <xref ref-type="bibr" rid="B26">Karaman 1933</xref>). According to the <xref ref-type="bibr" rid="B23">ICZN (1999</xref>: Article 13.2) the family name <tp:taxon-name><tp:taxon-name-part taxon-name-part-type="family">Microparasellidae</tp:taxon-name-part></tp:taxon-name> proposed by <xref ref-type="bibr" rid="B27">Karaman (1934)</xref> is thus a <italic>nomen nudum</italic>, because the family was erected on the unavailable generic name <italic><tp:taxon-name><tp:taxon-name-part taxon-name-part-type="genus">Microparasellus</tp:taxon-name-part></tp:taxon-name></italic> Karaman, 1933 that lacked type-species designation. Nevertheless, Article 13.2.1 states that “A family group name first published after 1930 and before 1961 which does not satisfy the provisions of Article 13.1 is available from its original publication only if it was used as valid before 2000, and also was not rejected by an author who, after 1960 and before 2000, expressly applied Article 13 of the then current editions of the Code”. The family name was considered valid until 2000, and for this reason it is an available name as <tp:taxon-name><tp:taxon-name-part taxon-name-part-type="family">Microparasellidae</tp:taxon-name-part></tp:taxon-name> Karaman, 1934. The family name <tp:taxon-name><tp:taxon-name-part taxon-name-part-type="family">Microparasellidae</tp:taxon-name-part></tp:taxon-name> is then valid.</p><p>Conversely, we provisionally maintain current and common usage of the names <italic><tp:taxon-name><tp:taxon-name-part taxon-name-part-type="genus">Microparasellus</tp:taxon-name-part></tp:taxon-name></italic> and <italic><tp:taxon-name><tp:taxon-name-part taxon-name-part-type="genus">Microcharon</tp:taxon-name-part></tp:taxon-name></italic>, and this is discussed in more detail together with a new diagnosis for the <tp:taxon-name><tp:taxon-name-part taxon-name-part-type="family">Microparasellidae</tp:taxon-name-part></tp:taxon-name> (see Appendix <xref ref-type="app" rid="App1">1</xref>). As the nomenclature within <!--PageBreak-->the family <tp:taxon-name><tp:taxon-name-part taxon-name-part-type="family">Microparasellidae</tp:taxon-name-part></tp:taxon-name> is well established and widely used, a proposition (Galassi and Bruce in preparation) will be submitted to the ICZN Commission for maintaining the stability of the current nomenclature and related authorities.</p></tp:treatment-sec><tp:treatment-sec sec-type="key"><title>Key to <tp:taxon-name><tp:taxon-name-part taxon-name-part-type="family">Microparasellidae</tp:taxon-name-part></tp:taxon-name> and genera of <tp:taxon-name><tp:taxon-name-part taxon-name-part-type="family">Lepidocharontidae</tp:taxon-name-part></tp:taxon-name> fam. n.</title><table-wrap content-type="key" position="anchor" orientation="portrait"><table id="TID0EDJAC" rules="all"><tbody><tr><td rowspan="1" colspan="1">1</td><td rowspan="1" colspan="1">Uropods uniramous, short; antennal podomeres longer than flagellum, scale missing; head with prominent rostrum</td><td rowspan="1" colspan="1">
                      <bold><tp:taxon-name><tp:taxon-name-part taxon-name-part-type="family">Microparasellidae</tp:taxon-name-part></tp:taxon-name> (<italic><tp:taxon-name><tp:taxon-name-part taxon-name-part-type="genus">Microparasellus</tp:taxon-name-part></tp:taxon-name></italic>)</bold>
                    </td></tr><tr><td rowspan="1" colspan="1">–</td><td rowspan="1" colspan="1">Uropods biramous, large; antennal podomeres shorter than flagellum; rostrum small or absent</td><td rowspan="1" colspan="1">
                      <bold>2</bold>
                    </td></tr><tr><td rowspan="1" colspan="1">2</td><td rowspan="1" colspan="1">Pereionites 1–7 cylindrical, free pleonite as wide as pereionite 7</td><td rowspan="1" colspan="1">
                      <bold><italic><tp:taxon-name><tp:taxon-name-part taxon-name-part-type="genus">Microcharon</tp:taxon-name-part></tp:taxon-name></italic></bold>
                    </td></tr><tr><td rowspan="1" colspan="1">–</td><td rowspan="1" colspan="1">Pereionites 1–7 dorsally flat and trapezoidal, except pereionite 4; free pleonite narrower than pereionite 7</td><td rowspan="1" colspan="1">
                      <bold>4</bold>
                    </td></tr><tr><td rowspan="1" colspan="1">3</td><td rowspan="1" colspan="1">Male pleopod 1 with transverse stylet-guiding grooves, unfolded; proximal postero-lateral margins of male pleopod 1 without scale-like elements</td><td rowspan="1" colspan="1">
                      <bold><italic><tp:taxon-name><tp:taxon-name-part taxon-name-part-type="genus">Janinella</tp:taxon-name-part></tp:taxon-name></italic></bold>
                    </td></tr><tr><td rowspan="1" colspan="1">–</td><td rowspan="1" colspan="1">Male pleopod 1 with distal stylet-guiding grooves parallel to the lateral margins, folded by hyaline lamella posteriorly; proximal lateral margins of male pleopod 1 armed with scale-like elements</td><td rowspan="1" colspan="1">
                      <bold><italic><tp:taxon-name><tp:taxon-name-part taxon-name-part-type="genus">Lepidocharon</tp:taxon-name-part></tp:taxon-name></italic> gen. n.</bold>
                    </td></tr></tbody></table></table-wrap></tp:treatment-sec><tp:treatment-sec><!--Section generated to contain objects referenced in tp:taxon-treatment.--><app id="App1"><title>Appendix 1</title><sec sec-type="Microparasellidae Karaman, 1934"><title>
            <tp:taxon-name><tp:taxon-name-part taxon-name-part-type="family">Microparasellidae</tp:taxon-name-part></tp:taxon-name> Karaman, 1934</title><p>The family name <tp:taxon-name><tp:taxon-name-part taxon-name-part-type="family">Microparasellidae</tp:taxon-name-part></tp:taxon-name> was first formally proposed by <xref ref-type="bibr" rid="B27">Karaman (1934</xref>: page 44) although the family diagnosis was given the previous year (<xref ref-type="bibr" rid="B26">Karaman 1933</xref>: page 17) when describing the new species and new genus <italic><tp:taxon-name><tp:taxon-name-part taxon-name-part-type="genus">Microparasellus</tp:taxon-name-part> <tp:taxon-name-part taxon-name-part-type="species">puteanus</tp:taxon-name-part></tp:taxon-name></italic> Karaman, 1933, with the accompanying statement “<tp:taxon-name><tp:taxon-name-part taxon-name-part-type="genus">Microparasellus</tp:taxon-name-part></tp:taxon-name> <italic>n. fam., n. gen.</italic>” At that time a type species was not designated for the genus <italic><tp:taxon-name><tp:taxon-name-part taxon-name-part-type="genus">Microparasellus</tp:taxon-name-part></tp:taxon-name></italic> (see <xref ref-type="bibr" rid="B26">Karaman 1933</xref>), nor one year later (see <xref ref-type="bibr" rid="B27">Karaman 1934</xref>). As previously stated, the family name was considered valid until 2000, and for this reason it is an available name as <tp:taxon-name><tp:taxon-name-part taxon-name-part-type="family">Microparasellidae</tp:taxon-name-part></tp:taxon-name> Karaman, 1934.</p><tp:taxon-treatment><tp:treatment-meta><kwd-group><label>Taxon classification</label><kwd><named-content content-type="kingdom">Animalia</named-content></kwd><kwd><named-content content-type="order">Isopoda</named-content></kwd><kwd><named-content content-type="family">Microparasellidae</named-content></kwd></kwd-group><mixed-citation publication-type="journal"><person-group><name><surname>Galassi</surname><given-names>Diana M. P.</given-names></name><name><surname>Bruce</surname><given-names>Niel L.</given-names></name><name><surname>Fiasca</surname><given-names>Barbara</given-names></name><name><surname>Dole-Olivier</surname><given-names>Marie-José</given-names></name></person-group><article-title>A new family <tp:taxon-name><tp:taxon-name-part taxon-name-part-type="family">Lepidocharontidae</tp:taxon-name-part></tp:taxon-name> with description of <italic><tp:taxon-name><tp:taxon-name-part taxon-name-part-type="genus">Lepidocharon</tp:taxon-name-part></tp:taxon-name></italic> gen. n., from the Great Barrier Reef, Australia, and redefinition of the <tp:taxon-name><tp:taxon-name-part taxon-name-part-type="family">Microparasellidae</tp:taxon-name-part></tp:taxon-name> (<tp:taxon-name><tp:taxon-name-part taxon-name-part-type="order">Isopoda</tp:taxon-name-part></tp:taxon-name>, <tp:taxon-name><tp:taxon-name-part taxon-name-part-type="suborder">Asellota</tp:taxon-name-part></tp:taxon-name>)</article-title><source>Zookeys</source><day>30</day><month>5</month><year>2016</year><volume>2016</volume><issue>594</issue><fpage>11</fpage><lpage>50</lpage><pub-id pub-id-type="doi">10.3897/zookeys.594.7539</pub-id></mixed-citation></tp:treatment-meta><tp:nomenclature><tp:taxon-name>
                <tp:taxon-name-part taxon-name-part-type="family">Microparasellidae</tp:taxon-name-part>
              </tp:taxon-name><tp:taxon-authority>Karaman, 1934</tp:taxon-authority><tp:nomenclature-citation-list><tp:nomenclature-citation><tp:taxon-name>
                <tp:taxon-name-part taxon-name-part-type="family">Microparasellidae</tp:taxon-name-part>
              </tp:taxon-name><comment>Synonymy: Karaman 1934: 44.—Wolff 1962: 35.—Coineau 1986: 465.—Kensley and Schotte 1989: 90.—Wilson and Wägele 1994: 720. </comment></tp:nomenclature-citation></tp:nomenclature-citation-list></tp:nomenclature><tp:treatment-sec sec-type="diagnosis"><title>Diagnosis of male.</title><p>Body slender, 4.0–6.0× long as wide, somites all subsimilar in width, head with acute or narrowly rounded rostrum. Lateral margins of head and pereionites convex, with cuticular scales; pleonite 1 laterally free; body without chromatophores. Eyes absent. Antennula flagellum with maximally 4 articles. Antennal scale absent. Antenna flagellum shorter than podomeres. Mandibular molar process distally pointed, without grinding surface, with several terminal setae. Pereiopods 1–7 not chelate or subchelate, almost identical in shape; all pereiopods with 2 dactylar <!--PageBreak-->claws. Pereiopods articulated latero-ventrally. Penial processes present, coalescent, with single medial opening on posterior margin of pereionite 7. Pleopods 1 and 2 not operculate in males; female pleopod 2 operculate; pleopod 3 endopod unarmed, exopod slender. Uropods uniramous, minute, stub-like, insertion ventro-terminal; single ramus, shorter than protopod. Anus terminal, not covered by pleopods.</p></tp:treatment-sec><tp:treatment-sec sec-type="remarks"><title>Remarks.</title><p>The family <tp:taxon-name><tp:taxon-name-part taxon-name-part-type="family">Microparasellidae</tp:taxon-name-part></tp:taxon-name> was ambiguously established by <xref ref-type="bibr" rid="B26">Karaman (1933)</xref> without formally stating family name anywhere in that publication. On the same occasion, the author described two new species of <italic><tp:taxon-name><tp:taxon-name-part taxon-name-part-type="genus">Microparasellus</tp:taxon-name-part></tp:taxon-name></italic>, namely <italic><tp:taxon-name><tp:taxon-name-part taxon-name-part-type="genus">Microparasellus</tp:taxon-name-part> <tp:taxon-name-part taxon-name-part-type="species">puteanus</tp:taxon-name-part></tp:taxon-name></italic> Karaman, 1933 and <italic><tp:taxon-name><tp:taxon-name-part taxon-name-part-type="genus">Microparasellus</tp:taxon-name-part> <tp:taxon-name-part taxon-name-part-type="species">stygius</tp:taxon-name-part></tp:taxon-name></italic> Karaman, 1933, but without designation of the type species for the genus <italic><tp:taxon-name><tp:taxon-name-part taxon-name-part-type="genus">Microparasellus</tp:taxon-name-part></tp:taxon-name></italic>, and without providing the name of the new family. One year later, <xref ref-type="bibr" rid="B27">Karaman (1934)</xref> formally proposed the family name <tp:taxon-name><tp:taxon-name-part taxon-name-part-type="family">Microparasellidae</tp:taxon-name-part></tp:taxon-name> for the new family, also giving a family diagnosis and assigned two genera to the family: the then monotypic <italic><tp:taxon-name><tp:taxon-name-part taxon-name-part-type="genus">Microparasellus</tp:taxon-name-part></tp:taxon-name></italic> Karaman, 1933 (<italic><tp:taxon-name><tp:taxon-name-part taxon-name-part-type="genus">Microparasellus</tp:taxon-name-part> <tp:taxon-name-part taxon-name-part-type="species">puteanus</tp:taxon-name-part></tp:taxon-name></italic>) and transferring <italic><tp:taxon-name><tp:taxon-name-part taxon-name-part-type="genus">Microparasellus</tp:taxon-name-part> <tp:taxon-name-part taxon-name-part-type="species">stygius</tp:taxon-name-part></tp:taxon-name></italic> Karaman, 1933 to the new genus <italic><tp:taxon-name><tp:taxon-name-part taxon-name-part-type="genus">Microcharon</tp:taxon-name-part></tp:taxon-name></italic> Karaman, 1934 together with <italic><tp:taxon-name><tp:taxon-name-part taxon-name-part-type="genus">Microcharon</tp:taxon-name-part> <tp:taxon-name-part taxon-name-part-type="species">latus</tp:taxon-name-part></tp:taxon-name></italic> Karaman, 1934 described in the same paper (<xref ref-type="bibr" rid="B27">Karaman 1934</xref>).</p></tp:treatment-sec><ref-list><ref id="B26"><mixed-citation xmlns:xlink="http://www.w3.org/1999/xlink" xlink:type="simple">
          <person-group><name name-style="western"><surname>Karaman</surname><given-names>S</given-names></name></person-group> (<year>1933</year>) <article-title>Neue Isopoden aus unterirdischen Gewässern Jugoslawiens.</article-title> <source>Zoologischer Anzeiger</source> <volume>102</volume>(<issue>1/2</issue>): <fpage>16</fpage>–<lpage>22</lpage>.</mixed-citation></ref><ref id="B27"><mixed-citation xmlns:xlink="http://www.w3.org/1999/xlink" xlink:type="simple">
          <person-group><name name-style="western"><surname>Karaman</surname><given-names>S</given-names></name></person-group> (<year>1934</year>) <article-title>Beitrage zur Kenntnis des Isopoden–Familie <tp:taxon-name><tp:taxon-name-part taxon-name-part-type="family">Microparasellidae</tp:taxon-name-part></tp:taxon-name>.</article-title> <source>Mitteilungen über Hohlen- und Karstforschung</source> <volume>1934</volume>: <fpage>42</fpage>–<lpage>44</lpage>.</mixed-citation></ref></ref-list></tp:taxon-treatment><tp:taxon-treatment><tp:treatment-meta><kwd-group><label>Taxon classification</label><kwd><named-content content-type="kingdom">Animalia</named-content></kwd><kwd><named-content content-type="order">Isopoda</named-content></kwd><kwd><named-content content-type="family">Microparasellidae</named-content></kwd></kwd-group><mixed-citation publication-type="journal"><person-group><name><surname>Galassi</surname><given-names>Diana M. P.</given-names></name><name><surname>Bruce</surname><given-names>Niel L.</given-names></name><name><surname>Fiasca</surname><given-names>Barbara</given-names></name><name><surname>Dole-Olivier</surname><given-names>Marie-José</given-names></name></person-group><article-title>A new family <tp:taxon-name><tp:taxon-name-part taxon-name-part-type="family">Lepidocharontidae</tp:taxon-name-part></tp:taxon-name> with description of <italic><tp:taxon-name><tp:taxon-name-part taxon-name-part-type="genus">Lepidocharon</tp:taxon-name-part></tp:taxon-name></italic> gen. n., from the Great Barrier Reef, Australia, and redefinition of the <tp:taxon-name><tp:taxon-name-part taxon-name-part-type="family">Microparasellidae</tp:taxon-name-part></tp:taxon-name> (<tp:taxon-name><tp:taxon-name-part taxon-name-part-type="order">Isopoda</tp:taxon-name-part></tp:taxon-name>, <tp:taxon-name><tp:taxon-name-part taxon-name-part-type="suborder">Asellota</tp:taxon-name-part></tp:taxon-name>)</article-title><source>Zookeys</source><day>30</day><month>5</month><year>2016</year><volume>2016</volume><issue>594</issue><fpage>11</fpage><lpage>50</lpage><pub-id pub-id-type="doi">10.3897/zookeys.594.7539</pub-id></mixed-citation></tp:treatment-meta><tp:nomenclature><tp:taxon-name>
                <tp:taxon-name-part taxon-name-part-type="genus">Microparasellus</tp:taxon-name-part>
              </tp:taxon-name><tp:taxon-authority>Karaman, 1933</tp:taxon-authority><tp:nomenclature-citation-list><tp:nomenclature-citation><tp:taxon-name>
                    <tp:taxon-name-part taxon-name-part-type="genus">Microparasellus</tp:taxon-name-part>
                  </tp:taxon-name><comment>Karaman, 1933: 17; 1934: 44.—Wilson and Wägele 1994: 725. </comment></tp:nomenclature-citation><tp:nomenclature-citation><tp:taxon-name>
                    <tp:taxon-name-part taxon-name-part-type="genus">Duslenia</tp:taxon-name-part>
                  </tp:taxon-name><comment>Lévi, 1950: 42. </comment></tp:nomenclature-citation></tp:nomenclature-citation-list></tp:nomenclature><tp:treatment-sec sec-type="type species"><title>Type species.</title><p>
                <italic><tp:taxon-name><tp:taxon-name-part taxon-name-part-type="genus">Microparasellus</tp:taxon-name-part> <tp:taxon-name-part taxon-name-part-type="species">puteanus</tp:taxon-name-part></tp:taxon-name></italic> Karaman, 1933. Type locality: Skopje, Macedonia. <xref ref-type="bibr" rid="B27">Karaman (1934)</xref> formally described the family <tp:taxon-name><tp:taxon-name-part taxon-name-part-type="family">Microparasellidae</tp:taxon-name-part></tp:taxon-name>, at the same time establishing the genus <italic><tp:taxon-name><tp:taxon-name-part taxon-name-part-type="genus">Microcharon</tp:taxon-name-part></tp:taxon-name></italic> Karaman, 1934. At that point Karaman restricted the genus <italic><tp:taxon-name><tp:taxon-name-part taxon-name-part-type="genus">Microparasellus</tp:taxon-name-part></tp:taxon-name></italic> to the single species <italic><tp:taxon-name><tp:taxon-name-part taxon-name-part-type="genus">Microparasellus</tp:taxon-name-part> <tp:taxon-name-part taxon-name-part-type="species">puteanus</tp:taxon-name-part></tp:taxon-name></italic>. This in itself does not constitute a subsequent type species designation, and <xref ref-type="bibr" rid="B27">Karaman’s (1934)</xref> intention was clearly not to do that as he equally did not designate a type species for <italic><tp:taxon-name><tp:taxon-name-part taxon-name-part-type="genus">Microcharon</tp:taxon-name-part></tp:taxon-name></italic> (this was a common practice at that time).</p></tp:treatment-sec><tp:treatment-sec sec-type="Other species"><title>Other species.</title><p>
                <italic><tp:taxon-name><tp:taxon-name-part taxon-name-part-type="genus">Microparasellus</tp:taxon-name-part> <tp:taxon-name-part taxon-name-part-type="species">libanicus</tp:taxon-name-part></tp:taxon-name></italic> Chappuis &amp; Delamare Deboutteville, 1954, Lebanon; <italic><tp:taxon-name><tp:taxon-name-part taxon-name-part-type="genus">Microparasellus</tp:taxon-name-part> <tp:taxon-name-part taxon-name-part-type="species">aloufi</tp:taxon-name-part></tp:taxon-name></italic> Coineau, 1968, Lebanon; <italic><tp:taxon-name><tp:taxon-name-part taxon-name-part-type="genus">Microparasellus</tp:taxon-name-part> <tp:taxon-name-part taxon-name-part-type="species">hellenicus</tp:taxon-name-part></tp:taxon-name></italic> Argano &amp; Pesce, 1979, Greece.</p></tp:treatment-sec><tp:treatment-sec sec-type="remarks"><title>Remarks.</title><p>The generic name <italic><tp:taxon-name><tp:taxon-name-part taxon-name-part-type="genus">Microparasellus</tp:taxon-name-part></tp:taxon-name></italic> established by <xref ref-type="bibr" rid="B26">Karaman (1933)</xref> is not an available name because, even though a diagnosis has been given, the type–species was not designated for the genus. This course of action makes the name unavailable under the provisions of the <xref ref-type="bibr" rid="B23">ICZN (1999</xref>: Article 67.4.1 which states: “A nominal genus-group taxon stablished after 1930 (or, in the case of an ichnotaxon, after 1999 [Art. 66.1]) must have its type species fixed in the original publication [Art. 13.3]”. As the nomenclature within the family <tp:taxon-name><tp:taxon-name-part taxon-name-part-type="family">Microparasellidae</tp:taxon-name-part></tp:taxon-name> is well established and widely used, a proposition to the ICZN Commission is needed for maintaining the stability of the nomenclature and related authorities. The same situation exists for the genus <italic><tp:taxon-name><tp:taxon-name-part taxon-name-part-type="genus">Microcharon</tp:taxon-name-part></tp:taxon-name></italic> Karaman, 1934, now placed in the new family <tp:taxon-name><tp:taxon-name-part taxon-name-part-type="family">Lepidocharontidae</tp:taxon-name-part></tp:taxon-name>. This <!--PageBreak-->state of affairs, along with the minimal standard of species descriptions, would require a detailed re-examination of the <italic><tp:taxon-name><tp:taxon-name-part taxon-name-part-type="genus">Microparasellus</tp:taxon-name-part></tp:taxon-name></italic> as a whole. Pending this procedure, authorities and dates of common use are hereby maintained.</p><p>The <tp:taxon-name><tp:taxon-name-part taxon-name-part-type="family">Microparasellidae</tp:taxon-name-part></tp:taxon-name> can be regarded as monophyletic as here defined. While we do not enter a discussion into monophyly or otherwise of the <tp:taxon-name><tp:taxon-name-part taxon-name-part-type="superfamily">Janiroidea</tp:taxon-name-part></tp:taxon-name>, it is apparent, as shown by <xref ref-type="bibr" rid="B42">Wilson’s (1994)</xref> analysis, that the <tp:taxon-name><tp:taxon-name-part taxon-name-part-type="family">Microparasellidae</tp:taxon-name-part></tp:taxon-name> lacks the characteristic operculate pleopods shown by the <tp:taxon-name><tp:taxon-name-part taxon-name-part-type="superfamily">Janiroidea</tp:taxon-name-part></tp:taxon-name>.</p></tp:treatment-sec><tp:treatment-sec sec-type="distribution"><title>Distribution.</title><p>Species of the family are known from North Africa and eastern Europe only.</p></tp:treatment-sec><ref-list><ref id="B27"><mixed-citation xmlns:xlink="http://www.w3.org/1999/xlink" xlink:type="simple">
          <person-group><name name-style="western"><surname>Karaman</surname><given-names>S</given-names></name></person-group> (<year>1934</year>) <article-title>Beitrage zur Kenntnis des Isopoden–Familie <tp:taxon-name><tp:taxon-name-part taxon-name-part-type="family">Microparasellidae</tp:taxon-name-part></tp:taxon-name>.</article-title> <source>Mitteilungen über Hohlen- und Karstforschung</source> <volume>1934</volume>: <fpage>42</fpage>–<lpage>44</lpage>.</mixed-citation></ref><ref id="B26"><mixed-citation xmlns:xlink="http://www.w3.org/1999/xlink" xlink:type="simple">
          <person-group><name name-style="western"><surname>Karaman</surname><given-names>S</given-names></name></person-group> (<year>1933</year>) <article-title>Neue Isopoden aus unterirdischen Gewässern Jugoslawiens.</article-title> <source>Zoologischer Anzeiger</source> <volume>102</volume>(<issue>1/2</issue>): <fpage>16</fpage>–<lpage>22</lpage>.</mixed-citation></ref><ref id="B23"><mixed-citation xmlns:xlink="http://www.w3.org/1999/xlink" xlink:type="simple">
          <institution xlink:type="simple">ICZN</institution> (<year>1999</year>) <source>International Code of Zoological Nomenclature</source>. <edition>Fourth Edition</edition>. <publisher-name>The International Trust for Zoological Nomenclature</publisher-name>, <publisher-loc>London, UK</publisher-loc>, <size units="page">306 pp</size>.</mixed-citation></ref><ref id="B42"><mixed-citation xmlns:xlink="http://www.w3.org/1999/xlink" xlink:type="simple">
          <person-group><name name-style="western"><surname>Wilson</surname><given-names>GDF</given-names></name></person-group> (<year>1994</year>) <article-title>A phylogenetic analysis of the isopod family <tp:taxon-name><tp:taxon-name-part taxon-name-part-type="family">Janiridae</tp:taxon-name-part></tp:taxon-name> (<tp:taxon-name><tp:taxon-name-part taxon-name-part-type="subphylum">Crustacea</tp:taxon-name-part></tp:taxon-name>).</article-title> <source>Invertebrate Taxonomy</source> <volume>8</volume>: <fpage>749</fpage>–<lpage>766</lpage>. doi: <ext-link xlink:type="simple" ext-link-type="doi" xlink:href="10.1071/IT9940749">10.1071/IT9940749</ext-link></mixed-citation></ref></ref-list></tp:taxon-treatment></sec></app></tp:treatment-sec><ref-list><ref id="B43"><mixed-citation xmlns:xlink="http://www.w3.org/1999/xlink" xlink:type="simple">
          <person-group><name name-style="western"><surname>Wilson</surname><given-names>GDF</given-names></name><name name-style="western"><surname>Wägele</surname><given-names>J-W</given-names></name></person-group> (<year>1994</year>) <article-title>A systematic review of the family <tp:taxon-name><tp:taxon-name-part taxon-name-part-type="family">Janiridae</tp:taxon-name-part></tp:taxon-name> (<tp:taxon-name><tp:taxon-name-part taxon-name-part-type="subphylum">Crustacea</tp:taxon-name-part></tp:taxon-name>: <tp:taxon-name><tp:taxon-name-part taxon-name-part-type="order">Isopoda</tp:taxon-name-part></tp:taxon-name>: <tp:taxon-name><tp:taxon-name-part taxon-name-part-type="suborder">Asellota</tp:taxon-name-part></tp:taxon-name>).</article-title> <source>Invertebrate Taxonomy</source> <volume>8</volume>: <fpage>683</fpage>–<lpage>747</lpage>. doi: <ext-link xlink:type="simple" ext-link-type="doi" xlink:href="10.1071/IT9940683">10.1071/IT9940683</ext-link></mixed-citation></ref><ref id="B42"><mixed-citation xmlns:xlink="http://www.w3.org/1999/xlink" xlink:type="simple">
          <person-group><name name-style="western"><surname>Wilson</surname><given-names>GDF</given-names></name></person-group> (<year>1994</year>) <article-title>A phylogenetic analysis of the isopod family <tp:taxon-name><tp:taxon-name-part taxon-name-part-type="family">Janiridae</tp:taxon-name-part></tp:taxon-name> (<tp:taxon-name><tp:taxon-name-part taxon-name-part-type="subphylum">Crustacea</tp:taxon-name-part></tp:taxon-name>).</article-title> <source>Invertebrate Taxonomy</source> <volume>8</volume>: <fpage>749</fpage>–<lpage>766</lpage>. doi: <ext-link xlink:type="simple" ext-link-type="doi" xlink:href="10.1071/IT9940749">10.1071/IT9940749</ext-link></mixed-citation></ref><ref id="B27"><mixed-citation xmlns:xlink="http://www.w3.org/1999/xlink" xlink:type="simple">
          <person-group><name name-style="western"><surname>Karaman</surname><given-names>S</given-names></name></person-group> (<year>1934</year>) <article-title>Beitrage zur Kenntnis des Isopoden–Familie <tp:taxon-name><tp:taxon-name-part taxon-name-part-type="family">Microparasellidae</tp:taxon-name-part></tp:taxon-name>.</article-title> <source>Mitteilungen über Hohlen- und Karstforschung</source> <volume>1934</volume>: <fpage>42</fpage>–<lpage>44</lpage>.</mixed-citation></ref><ref id="B26"><mixed-citation xmlns:xlink="http://www.w3.org/1999/xlink" xlink:type="simple">
          <person-group><name name-style="western"><surname>Karaman</surname><given-names>S</given-names></name></person-group> (<year>1933</year>) <article-title>Neue Isopoden aus unterirdischen Gewässern Jugoslawiens.</article-title> <source>Zoologischer Anzeiger</source> <volume>102</volume>(<issue>1/2</issue>): <fpage>16</fpage>–<lpage>22</lpage>.</mixed-citation></ref><ref id="B23"><mixed-citation xmlns:xlink="http://www.w3.org/1999/xlink" xlink:type="simple">
          <institution xlink:type="simple">ICZN</institution> (<year>1999</year>) <source>International Code of Zoological Nomenclature</source>. <edition>Fourth Edition</edition>. <publisher-name>The International Trust for Zoological Nomenclature</publisher-name>, <publisher-loc>London, UK</publisher-loc>, <size units="page">306 pp</size>.</mixed-citation></ref></ref-list></tp:taxon-treatment>
