# Supplementary material for: A new family Lepidocharontidae with description of Lepidocharon gen. n., from the Great Barrier Reef, Australia, and redefinition of the Microparasellidae (Isopoda, Asellota)
Source: Zookeys. 2016 May 30;(594):11–50. doi: 10.3897/zookeys.594.7539 (PMC4926698; doi:10.3897/zookeys.594.7539)
Supplement: XML Treatment for Microparasellidae [file zookeys.594.7539-treatment5.xml]

<!DOCTYPE tp:taxon-treatment
  PUBLIC "-//TaxonX//DTD Taxonomic Treatment Publishing DTD v0 20100105//EN" "tax-treatment-NSO.dtd">
<tp:taxon-treatment xmlns:tp="http://www.plazi.org/taxpub"><tp:treatment-meta><kwd-group><label>Taxon classification</label><kwd><named-content content-type="kingdom">Animalia</named-content></kwd><kwd><named-content content-type="order">Isopoda</named-content></kwd><kwd><named-content content-type="family">Microparasellidae</named-content></kwd></kwd-group><mixed-citation publication-type="journal"><person-group><name><surname>Galassi</surname><given-names>Diana M. P.</given-names></name><name><surname>Bruce</surname><given-names>Niel L.</given-names></name><name><surname>Fiasca</surname><given-names>Barbara</given-names></name><name><surname>Dole-Olivier</surname><given-names>Marie-José</given-names></name></person-group><article-title>A new family <tp:taxon-name><tp:taxon-name-part taxon-name-part-type="family">Lepidocharontidae</tp:taxon-name-part></tp:taxon-name> with description of <italic><tp:taxon-name><tp:taxon-name-part taxon-name-part-type="genus">Lepidocharon</tp:taxon-name-part></tp:taxon-name></italic> gen. n., from the Great Barrier Reef, Australia, and redefinition of the <tp:taxon-name><tp:taxon-name-part taxon-name-part-type="family">Microparasellidae</tp:taxon-name-part></tp:taxon-name> (<tp:taxon-name><tp:taxon-name-part taxon-name-part-type="order">Isopoda</tp:taxon-name-part></tp:taxon-name>, <tp:taxon-name><tp:taxon-name-part taxon-name-part-type="suborder">Asellota</tp:taxon-name-part></tp:taxon-name>)</article-title><source>Zookeys</source><day>30</day><month>5</month><year>2016</year><volume>2016</volume><issue>594</issue><fpage>11</fpage><lpage>50</lpage><pub-id pub-id-type="doi">10.3897/zookeys.594.7539</pub-id></mixed-citation></tp:treatment-meta><tp:nomenclature><tp:taxon-name>
                <tp:taxon-name-part taxon-name-part-type="family">Microparasellidae</tp:taxon-name-part>
              </tp:taxon-name><tp:taxon-authority>Karaman, 1934</tp:taxon-authority><tp:nomenclature-citation-list><tp:nomenclature-citation><tp:taxon-name>
                <tp:taxon-name-part taxon-name-part-type="family">Microparasellidae</tp:taxon-name-part>
              </tp:taxon-name><comment>Synonymy: Karaman 1934: 44.—Wolff 1962: 35.—Coineau 1986: 465.—Kensley and Schotte 1989: 90.—Wilson and Wägele 1994: 720. </comment></tp:nomenclature-citation></tp:nomenclature-citation-list></tp:nomenclature><tp:treatment-sec sec-type="diagnosis"><title>Diagnosis of male.</title><p>Body slender, 4.0–6.0× long as wide, somites all subsimilar in width, head with acute or narrowly rounded rostrum. Lateral margins of head and pereionites convex, with cuticular scales; pleonite 1 laterally free; body without chromatophores. Eyes absent. Antennula flagellum with maximally 4 articles. Antennal scale absent. Antenna flagellum shorter than podomeres. Mandibular molar process distally pointed, without grinding surface, with several terminal setae. Pereiopods 1–7 not chelate or subchelate, almost identical in shape; all pereiopods with 2 dactylar <!--PageBreak-->claws. Pereiopods articulated latero-ventrally. Penial processes present, coalescent, with single medial opening on posterior margin of pereionite 7. Pleopods 1 and 2 not operculate in males; female pleopod 2 operculate; pleopod 3 endopod unarmed, exopod slender. Uropods uniramous, minute, stub-like, insertion ventro-terminal; single ramus, shorter than protopod. Anus terminal, not covered by pleopods.</p></tp:treatment-sec><tp:treatment-sec sec-type="remarks"><title>Remarks.</title><p>The family <tp:taxon-name><tp:taxon-name-part taxon-name-part-type="family">Microparasellidae</tp:taxon-name-part></tp:taxon-name> was ambiguously established by <xref ref-type="bibr" rid="B26">Karaman (1933)</xref> without formally stating family name anywhere in that publication. On the same occasion, the author described two new species of <italic><tp:taxon-name><tp:taxon-name-part taxon-name-part-type="genus">Microparasellus</tp:taxon-name-part></tp:taxon-name></italic>, namely <italic><tp:taxon-name><tp:taxon-name-part taxon-name-part-type="genus">Microparasellus</tp:taxon-name-part> <tp:taxon-name-part taxon-name-part-type="species">puteanus</tp:taxon-name-part></tp:taxon-name></italic> Karaman, 1933 and <italic><tp:taxon-name><tp:taxon-name-part taxon-name-part-type="genus">Microparasellus</tp:taxon-name-part> <tp:taxon-name-part taxon-name-part-type="species">stygius</tp:taxon-name-part></tp:taxon-name></italic> Karaman, 1933, but without designation of the type species for the genus <italic><tp:taxon-name><tp:taxon-name-part taxon-name-part-type="genus">Microparasellus</tp:taxon-name-part></tp:taxon-name></italic>, and without providing the name of the new family. One year later, <xref ref-type="bibr" rid="B27">Karaman (1934)</xref> formally proposed the family name <tp:taxon-name><tp:taxon-name-part taxon-name-part-type="family">Microparasellidae</tp:taxon-name-part></tp:taxon-name> for the new family, also giving a family diagnosis and assigned two genera to the family: the then monotypic <italic><tp:taxon-name><tp:taxon-name-part taxon-name-part-type="genus">Microparasellus</tp:taxon-name-part></tp:taxon-name></italic> Karaman, 1933 (<italic><tp:taxon-name><tp:taxon-name-part taxon-name-part-type="genus">Microparasellus</tp:taxon-name-part> <tp:taxon-name-part taxon-name-part-type="species">puteanus</tp:taxon-name-part></tp:taxon-name></italic>) and transferring <italic><tp:taxon-name><tp:taxon-name-part taxon-name-part-type="genus">Microparasellus</tp:taxon-name-part> <tp:taxon-name-part taxon-name-part-type="species">stygius</tp:taxon-name-part></tp:taxon-name></italic> Karaman, 1933 to the new genus <italic><tp:taxon-name><tp:taxon-name-part taxon-name-part-type="genus">Microcharon</tp:taxon-name-part></tp:taxon-name></italic> Karaman, 1934 together with <italic><tp:taxon-name><tp:taxon-name-part taxon-name-part-type="genus">Microcharon</tp:taxon-name-part> <tp:taxon-name-part taxon-name-part-type="species">latus</tp:taxon-name-part></tp:taxon-name></italic> Karaman, 1934 described in the same paper (<xref ref-type="bibr" rid="B27">Karaman 1934</xref>).</p></tp:treatment-sec><ref-list><ref id="B26"><mixed-citation xmlns:xlink="http://www.w3.org/1999/xlink" xlink:type="simple">
          <person-group><name name-style="western"><surname>Karaman</surname><given-names>S</given-names></name></person-group> (<year>1933</year>) <article-title>Neue Isopoden aus unterirdischen Gewässern Jugoslawiens.</article-title> <source>Zoologischer Anzeiger</source> <volume>102</volume>(<issue>1/2</issue>): <fpage>16</fpage>–<lpage>22</lpage>.</mixed-citation></ref><ref id="B27"><mixed-citation xmlns:xlink="http://www.w3.org/1999/xlink" xlink:type="simple">
          <person-group><name name-style="western"><surname>Karaman</surname><given-names>S</given-names></name></person-group> (<year>1934</year>) <article-title>Beitrage zur Kenntnis des Isopoden–Familie <tp:taxon-name><tp:taxon-name-part taxon-name-part-type="family">Microparasellidae</tp:taxon-name-part></tp:taxon-name>.</article-title> <source>Mitteilungen über Hohlen- und Karstforschung</source> <volume>1934</volume>: <fpage>42</fpage>–<lpage>44</lpage>.</mixed-citation></ref></ref-list></tp:taxon-treatment>
