# Supplementary material for: A new family Lepidocharontidae with description of Lepidocharon gen. n., from the Great Barrier Reef, Australia, and redefinition of the Microparasellidae (Isopoda, Asellota)
Source: Zookeys. 2016 May 30;(594):11–50. doi: 10.3897/zookeys.594.7539 (PMC4926698; doi:10.3897/zookeys.594.7539)
Supplement: XML Treatment for Microparasellus [file zookeys.594.7539-treatment6.xml]

<!DOCTYPE tp:taxon-treatment
  PUBLIC "-//TaxonX//DTD Taxonomic Treatment Publishing DTD v0 20100105//EN" "tax-treatment-NSO.dtd">
<tp:taxon-treatment xmlns:tp="http://www.plazi.org/taxpub"><tp:treatment-meta><kwd-group><label>Taxon classification</label><kwd><named-content content-type="kingdom">Animalia</named-content></kwd><kwd><named-content content-type="order">Isopoda</named-content></kwd><kwd><named-content content-type="family">Microparasellidae</named-content></kwd></kwd-group><mixed-citation publication-type="journal"><person-group><name><surname>Galassi</surname><given-names>Diana M. P.</given-names></name><name><surname>Bruce</surname><given-names>Niel L.</given-names></name><name><surname>Fiasca</surname><given-names>Barbara</given-names></name><name><surname>Dole-Olivier</surname><given-names>Marie-José</given-names></name></person-group><article-title>A new family <tp:taxon-name><tp:taxon-name-part taxon-name-part-type="family">Lepidocharontidae</tp:taxon-name-part></tp:taxon-name> with description of <italic><tp:taxon-name><tp:taxon-name-part taxon-name-part-type="genus">Lepidocharon</tp:taxon-name-part></tp:taxon-name></italic> gen. n., from the Great Barrier Reef, Australia, and redefinition of the <tp:taxon-name><tp:taxon-name-part taxon-name-part-type="family">Microparasellidae</tp:taxon-name-part></tp:taxon-name> (<tp:taxon-name><tp:taxon-name-part taxon-name-part-type="order">Isopoda</tp:taxon-name-part></tp:taxon-name>, <tp:taxon-name><tp:taxon-name-part taxon-name-part-type="suborder">Asellota</tp:taxon-name-part></tp:taxon-name>)</article-title><source>Zookeys</source><day>30</day><month>5</month><year>2016</year><volume>2016</volume><issue>594</issue><fpage>11</fpage><lpage>50</lpage><pub-id pub-id-type="doi">10.3897/zookeys.594.7539</pub-id></mixed-citation></tp:treatment-meta><tp:nomenclature><tp:taxon-name>
                <tp:taxon-name-part taxon-name-part-type="genus">Microparasellus</tp:taxon-name-part>
              </tp:taxon-name><tp:taxon-authority>Karaman, 1933</tp:taxon-authority><tp:nomenclature-citation-list><tp:nomenclature-citation><tp:taxon-name>
                    <tp:taxon-name-part taxon-name-part-type="genus">Microparasellus</tp:taxon-name-part>
                  </tp:taxon-name><comment>Karaman, 1933: 17; 1934: 44.—Wilson and Wägele 1994: 725. </comment></tp:nomenclature-citation><tp:nomenclature-citation><tp:taxon-name>
                    <tp:taxon-name-part taxon-name-part-type="genus">Duslenia</tp:taxon-name-part>
                  </tp:taxon-name><comment>Lévi, 1950: 42. </comment></tp:nomenclature-citation></tp:nomenclature-citation-list></tp:nomenclature><tp:treatment-sec sec-type="type species"><title>Type species.</title><p>
                <italic><tp:taxon-name><tp:taxon-name-part taxon-name-part-type="genus">Microparasellus</tp:taxon-name-part> <tp:taxon-name-part taxon-name-part-type="species">puteanus</tp:taxon-name-part></tp:taxon-name></italic> Karaman, 1933. Type locality: Skopje, Macedonia. <xref ref-type="bibr" rid="B27">Karaman (1934)</xref> formally described the family <tp:taxon-name><tp:taxon-name-part taxon-name-part-type="family">Microparasellidae</tp:taxon-name-part></tp:taxon-name>, at the same time establishing the genus <italic><tp:taxon-name><tp:taxon-name-part taxon-name-part-type="genus">Microcharon</tp:taxon-name-part></tp:taxon-name></italic> Karaman, 1934. At that point Karaman restricted the genus <italic><tp:taxon-name><tp:taxon-name-part taxon-name-part-type="genus">Microparasellus</tp:taxon-name-part></tp:taxon-name></italic> to the single species <italic><tp:taxon-name><tp:taxon-name-part taxon-name-part-type="genus">Microparasellus</tp:taxon-name-part> <tp:taxon-name-part taxon-name-part-type="species">puteanus</tp:taxon-name-part></tp:taxon-name></italic>. This in itself does not constitute a subsequent type species designation, and <xref ref-type="bibr" rid="B27">Karaman’s (1934)</xref> intention was clearly not to do that as he equally did not designate a type species for <italic><tp:taxon-name><tp:taxon-name-part taxon-name-part-type="genus">Microcharon</tp:taxon-name-part></tp:taxon-name></italic> (this was a common practice at that time).</p></tp:treatment-sec><tp:treatment-sec sec-type="Other species"><title>Other species.</title><p>
                <italic><tp:taxon-name><tp:taxon-name-part taxon-name-part-type="genus">Microparasellus</tp:taxon-name-part> <tp:taxon-name-part taxon-name-part-type="species">libanicus</tp:taxon-name-part></tp:taxon-name></italic> Chappuis &amp; Delamare Deboutteville, 1954, Lebanon; <italic><tp:taxon-name><tp:taxon-name-part taxon-name-part-type="genus">Microparasellus</tp:taxon-name-part> <tp:taxon-name-part taxon-name-part-type="species">aloufi</tp:taxon-name-part></tp:taxon-name></italic> Coineau, 1968, Lebanon; <italic><tp:taxon-name><tp:taxon-name-part taxon-name-part-type="genus">Microparasellus</tp:taxon-name-part> <tp:taxon-name-part taxon-name-part-type="species">hellenicus</tp:taxon-name-part></tp:taxon-name></italic> Argano &amp; Pesce, 1979, Greece.</p></tp:treatment-sec><tp:treatment-sec sec-type="remarks"><title>Remarks.</title><p>The generic name <italic><tp:taxon-name><tp:taxon-name-part taxon-name-part-type="genus">Microparasellus</tp:taxon-name-part></tp:taxon-name></italic> established by <xref ref-type="bibr" rid="B26">Karaman (1933)</xref> is not an available name because, even though a diagnosis has been given, the type–species was not designated for the genus. This course of action makes the name unavailable under the provisions of the <xref ref-type="bibr" rid="B23">ICZN (1999</xref>: Article 67.4.1 which states: “A nominal genus-group taxon stablished after 1930 (or, in the case of an ichnotaxon, after 1999 [Art. 66.1]) must have its type species fixed in the original publication [Art. 13.3]”. As the nomenclature within the family <tp:taxon-name><tp:taxon-name-part taxon-name-part-type="family">Microparasellidae</tp:taxon-name-part></tp:taxon-name> is well established and widely used, a proposition to the ICZN Commission is needed for maintaining the stability of the nomenclature and related authorities. The same situation exists for the genus <italic><tp:taxon-name><tp:taxon-name-part taxon-name-part-type="genus">Microcharon</tp:taxon-name-part></tp:taxon-name></italic> Karaman, 1934, now placed in the new family <tp:taxon-name><tp:taxon-name-part taxon-name-part-type="family">Lepidocharontidae</tp:taxon-name-part></tp:taxon-name>. This <!--PageBreak-->state of affairs, along with the minimal standard of species descriptions, would require a detailed re-examination of the <italic><tp:taxon-name><tp:taxon-name-part taxon-name-part-type="genus">Microparasellus</tp:taxon-name-part></tp:taxon-name></italic> as a whole. Pending this procedure, authorities and dates of common use are hereby maintained.</p><p>The <tp:taxon-name><tp:taxon-name-part taxon-name-part-type="family">Microparasellidae</tp:taxon-name-part></tp:taxon-name> can be regarded as monophyletic as here defined. While we do not enter a discussion into monophyly or otherwise of the <tp:taxon-name><tp:taxon-name-part taxon-name-part-type="superfamily">Janiroidea</tp:taxon-name-part></tp:taxon-name>, it is apparent, as shown by <xref ref-type="bibr" rid="B42">Wilson’s (1994)</xref> analysis, that the <tp:taxon-name><tp:taxon-name-part taxon-name-part-type="family">Microparasellidae</tp:taxon-name-part></tp:taxon-name> lacks the characteristic operculate pleopods shown by the <tp:taxon-name><tp:taxon-name-part taxon-name-part-type="superfamily">Janiroidea</tp:taxon-name-part></tp:taxon-name>.</p></tp:treatment-sec><tp:treatment-sec sec-type="distribution"><title>Distribution.</title><p>Species of the family are known from North Africa and eastern Europe only.</p></tp:treatment-sec><ref-list><ref id="B27"><mixed-citation xmlns:xlink="http://www.w3.org/1999/xlink" xlink:type="simple">
          <person-group><name name-style="western"><surname>Karaman</surname><given-names>S</given-names></name></person-group> (<year>1934</year>) <article-title>Beitrage zur Kenntnis des Isopoden–Familie <tp:taxon-name><tp:taxon-name-part taxon-name-part-type="family">Microparasellidae</tp:taxon-name-part></tp:taxon-name>.</article-title> <source>Mitteilungen über Hohlen- und Karstforschung</source> <volume>1934</volume>: <fpage>42</fpage>–<lpage>44</lpage>.</mixed-citation></ref><ref id="B26"><mixed-citation xmlns:xlink="http://www.w3.org/1999/xlink" xlink:type="simple">
          <person-group><name name-style="western"><surname>Karaman</surname><given-names>S</given-names></name></person-group> (<year>1933</year>) <article-title>Neue Isopoden aus unterirdischen Gewässern Jugoslawiens.</article-title> <source>Zoologischer Anzeiger</source> <volume>102</volume>(<issue>1/2</issue>): <fpage>16</fpage>–<lpage>22</lpage>.</mixed-citation></ref><ref id="B23"><mixed-citation xmlns:xlink="http://www.w3.org/1999/xlink" xlink:type="simple">
          <institution xlink:type="simple">ICZN</institution> (<year>1999</year>) <source>International Code of Zoological Nomenclature</source>. <edition>Fourth Edition</edition>. <publisher-name>The International Trust for Zoological Nomenclature</publisher-name>, <publisher-loc>London, UK</publisher-loc>, <size units="page">306 pp</size>.</mixed-citation></ref><ref id="B42"><mixed-citation xmlns:xlink="http://www.w3.org/1999/xlink" xlink:type="simple">
          <person-group><name name-style="western"><surname>Wilson</surname><given-names>GDF</given-names></name></person-group> (<year>1994</year>) <article-title>A phylogenetic analysis of the isopod family <tp:taxon-name><tp:taxon-name-part taxon-name-part-type="family">Janiridae</tp:taxon-name-part></tp:taxon-name> (<tp:taxon-name><tp:taxon-name-part taxon-name-part-type="subphylum">Crustacea</tp:taxon-name-part></tp:taxon-name>).</article-title> <source>Invertebrate Taxonomy</source> <volume>8</volume>: <fpage>749</fpage>–<lpage>766</lpage>. doi: <ext-link xlink:type="simple" ext-link-type="doi" xlink:href="10.1071/IT9940749">10.1071/IT9940749</ext-link></mixed-citation></ref></ref-list></tp:taxon-treatment>
